# Supplementary material for: Pandemic perspectives from detained youth during COVID-19: Bridging the knowledge gap for future safeguards
Source: PLoS One. 2024 Oct 9;19(10):e0309179. doi: 10.1371/journal.pone.0309179 (PMC11463777; doi:10.1371/journal.pone.0309179)
Supplement: S1 File — Demographic survey raw data for study participants, including age, gender, and ethnicity. This dataset provides an overview of the sample population from two juvenile detention centers in the urban Midwest. (XLSX) [file pone.0309179.s001.xlsx]

## Sheet: HealthcareNeedsAndEx_DATA_LABEL
Record ID	How old are you? (age in years)	What is your ethnicity?	What is your race?	Please specify your mixed-race:	What is your gender?	What is the last grade you completed?
8	15	Non- Hispanic or non-Latino/Latina/Latinx	Black or African American		Male	8
13	14	Non- Hispanic or non-Latino/Latina/Latinx	Black or African American		Female	9
16	16	Non- Hispanic or non-Latino/Latina/Latinx	White		Female	10th grade
17		Non- Hispanic or non-Latino/Latina/Latinx	American Indian or Alaska Native		Female	7th grade
18	14	Non- Hispanic or non-Latino/Latina/Latinx	Black or African American		Male	8
19	16	Non- Hispanic or non-Latino/Latina/Latinx	Black or African American		Male	n/a
20	17	Non- Hispanic or non-Latino/Latina/Latinx	Mixed-Race	Black white Mexican	Male	10
21	17	Hispanic or Latino/Latina/Latinx	Prefer Not to Answer		Male	11
22	16	Hispanic or Latino/Latina/Latinx	Unknown / Unsure		Male	9
23	16	Hispanic or Latino/Latina/Latinx	Prefer Not to Answer		Male	9
24	14	Hispanic or Latino/Latina/Latinx	Mixed-Race	mexican&black	Female	7th
25	17	Non- Hispanic or non-Latino/Latina/Latinx	White		Male	8th grade
26	17	Non- Hispanic or non-Latino/Latina/Latinx	Black or African American		Male	12
27	15	Non- Hispanic or non-Latino/Latina/Latinx	Black or African American		Male	8th
28	15	Non- Hispanic or non-Latino/Latina/Latinx	White		Female	7th
29	17	Non- Hispanic or non-Latino/Latina/Latinx	Black or African American		Female	10
